# Supplementary material for: Expression of MHC I Isoforms in Bovine Placentomes: Impact of Cloning
Source: Vet Sci. 2025 Feb 21;12(3):196. doi: 10.3390/vetsci12030196 (PMC11946372; doi:10.3390/vetsci12030196)
Supplement: Supplementary file 1 [file vetsci-12-00196-s001.zip]

Archive with 1 entries (1 files):
- vetsci-3453138-supplementary.pdf
